# Supplementary material for: A Pleiotropy-Informed Bayesian False Discovery Rate Adapted to a Shared Control Design Finds New Disease Associations From GWAS Summary Statistics
Source: PLoS Genet. 2015 Feb 6;11(2):e1004926. doi: 10.1371/journal.pgen.1004926 (PMC4450050; doi:10.1371/journal.pgen.1004926)
Supplement: S1 Table — M eff gives the ‘effective number of tests’, relating to the multiple testing adjustment for the multiple phenotypes conditioned upon (see Methods section). Max p is the maximum principal p value at which a SNP was able to be declared significant using cFDR^. Eq FDR shows the false-discovery rate we would be forced to control at in order to detect all these SNPs the principal p value alone. The FDR bound (bold) is the false discovery rate at which the set of SNPs discovered by the cFDR^ method is controlled. (CSV) [file pgen.1004926.s002.csv]

	M_eff	Max_p	Eq_uFDR	FDR_bound
T1D	1.4	1.15E-6	6.4E-5	7.32E-6
ATD	1.2	1.6E-6	3.37E-4	1.02E-5
CEL	1.3	4.15E-7	2.44E-5	5.77E-6
MS	1.4	9.85E-7	7.91E-5	1.19E-5
NAR	3.3	7.86E-8	3.51E-4	3.05E-4
PBC	1.5	1.43E-6	1.71E-4	2.09E-5
PSO	1.9	3.11E-6	9.32E-4	5.45E-5
RA	2.2	2.75E-6	5.63E-4	6E-5
UC	1.3	6.98E-7	4.67E-5	6.73E-6
CRO	1.1	2.8E-7	9.9E-6	2.73E-6
