# Supplementary material for: A Pleiotropy-Informed Bayesian False Discovery Rate Adapted to a Shared Control Design Finds New Disease Associations From GWAS Summary Statistics
Source: PLoS Genet. 2015 Feb 6;11(2):e1004926. doi: 10.1371/journal.pgen.1004926 (PMC4450050; doi:10.1371/journal.pgen.1004926)
Supplement: S2 Table — P values shown are after adjustment for genomic inflation. Chromosome positions are from the NCBI36 assembly. The conditional phenotype shown is the phenotype for which the cFDR was most below the relevant cutoff. Column CP is the conditional phenotype for which corrected cFDR was lowest. SNPs with p value greater than 5 × 10−8 for the principal phenotype are asterisked, and SNP-disease associations not previously known are suffixed with a’+’. S2 Table shows SNPs associated with T1D (type 1 diabetes). (CSV) [file pgen.1004926.s003.csv]

RSID	Region	Pos.	P val	uFDR	cFDR	CP
rs3842727	11p15.5	2141424	8.81E-168	1.07E-115	4.90E-116	UC
rs6679677	1p13.2	114105331	4.24E-105	1.81E-100	6.10E-102	ATD
rs7396243	11p15.5	2162468	1.05E-46	1.88E-43	1.84E-43	CRO
rs3184504	12q24.12	110368991	2.67E-38	2.36E-35	1.67E-35	ATD
rs72853903	11p15.5	2155241	2.00E-34	1.42E-31	1.42E-31	T1D
rs61839660	10p15.1	6134703	8.42E-34	5.90E-31	5.42E-31	ATD
rs705705	12q13.2	54721771	1.19E-27	6.68E-25	5.64E-25	ATD
rs7073236	10p15.1	6146558	2.40E-20	9.09E-18	5.55E-19	RA
rs773588	1p13.2	113646347	4.68E-19	1.70E-16	7.93E-18	RA
rs12927355b	16p13.13	11102272	7.10E-19	2.56E-16	1.50E-17	MS
rs3087243	2q33.2	204447164	4.75E-18	1.63E-15	6.11E-17	RA
rs8056814	16q23.1	73809828	1.14E-16	3.54E-14	2.30E-14	MS
rs6578997	11p15.5	2176990	2.10E-16	6.39E-14	5.76E-14	ATD
rs2111485	2q24.2	162818782	1.00E-15	2.95E-13	8.66E-14	ATD
rs117693013	11p15.5	2155055	2.00E-15	5.81E-13	4.92E-13	CRO
rs6669008	1p13.2	113968084	4.79E-15	1.38E-12	5.90E-13	RA
rs7925375	11p15.5	2147731	7.52E-14	1.93E-11	1.74E-11	ATD
rs1893217	18p11.21	12799340	1.42E-13	3.57E-11	3.48E-12	RA
rs11203203	21q22.3	42709255	2.94E-13	6.94E-11	6.64E-12	ATD
rs34536443b	19p13.2	10324118	4.19E-13	9.62E-11	4.40E-12	RA
rs7068821	10q23.31	90041015	4.96E-13	1.12E-10	3.32E-11	NAR
rs72853956	11p15.5	2178847	5.76E-13	1.29E-10	8.68E-11	UC
rs1503836	1p13.2	114343021	1.74E-12	3.61E-10	1.40E-11	RA
rs516246	19q13.33	53897984	3.49E-12	6.99E-10	3.82E-10	CRO
rs72928038	6q15	91033489	4.14E-12	8.25E-10	3.11E-11	ATD
rs34843303	15q25.1	77021525	7.62E-12	1.47E-09	2.03E-10	NAR
rs3842759	11p15.5	2136445	2.23E-11	3.94E-09	3.43E-09	UC
rs72687939	1p13.2	113812829	2.83E-11	4.88E-09	3.14E-10	RA
rs7511816	1p13.2	114019237	5.12E-11	8.60E-09	3.24E-10	RA
rs2412975	22q12.2	28870590	1.35E-10	2.05E-08	1.47E-09	ATD
rs6827756	4q27	123403861	1.86E-10	2.70E-08	1.35E-08	MS
rs56994090	14q32.2	100376200	3.48E-10	4.81E-08	4.18E-08	NAR
rs4929968	11p15.5	2234264	3.63E-10	4.97E-08	2.79E-08	RA
rs7239671	18q22.2	65674240	5.19E-10	6.92E-08	9.00E-09	RA
rs2611215	4q32.3	166793717	5.25E-10	6.99E-08	5.73E-08	UC
rs2304256b	19p13.2	10336652	9.48E-10	1.20E-07	6.71E-09	RA
rs151233	16p11.2	28413929	1.21E-09	1.50E-07	1.71E-08	ATD
rs736202	1p13.2	113620903	1.31E-09	1.62E-07	7.75E-09	RA
rs151181	16p11.2	28398018	5.29E-09	5.44E-07	1.30E-07	NAR
rs6043409	20p13	1564206	5.78E-09	5.82E-07	2.46E-07	NAR
rs72727394	15q14	36634314	6.72E-09	6.73E-07	5.61E-08	RA
rs193778b	16p13.13	11258712	8.12E-09	7.97E-07	1.47E-07	PBC
rs2045258	6q22.32	126716047	1.26E-08	1.18E-06	9.33E-07	CRO
rs6476839	9p24.2	4280823	1.67E-08	1.50E-06	4.54E-07	MS
rs77347828*	10p15.1	6208296	5.24E-08	4.05E-06	3.68E-06	MS
rs57582212*	10p15.1	6119041	9.91E-08	7.36E-06	1.62E-06	MS
rs12453507*	17q12	35306733	1.23E-07	8.93E-06	7.87E-07	RA
rs229533*	22q12.3	35917057	1.94E-07	1.34E-05	2.98E-06	ATD
