# Supplementary material for: A Pleiotropy-Informed Bayesian False Discovery Rate Adapted to a Shared Control Design Finds New Disease Associations From GWAS Summary Statistics
Source: PLoS Genet. 2015 Feb 6;11(2):e1004926. doi: 10.1371/journal.pgen.1004926 (PMC4450050; doi:10.1371/journal.pgen.1004926)
Supplement: S3 Table — See legend for S2 Table. (CSV) [file pgen.1004926.s004.csv]

RSID	Region	Pos.	P val	uFDR	cFDR	CP
rs1023586	14q31.1	80532036	1.83e-26	5.82e-22	2.87e-22	UC
rs6679677	1p13.2	114105331	2.58e-24	1.54e-20	5.46e-22	T1D
rs11571297	2q33.2	204453248	1.38e-21	7.75e-18	5.73e-19	T1D
rs77130284*	2q33.2	204513456	3.1e-07	7.36e-05	6.69e-06	T1D
rs72928038*	6q15	91033489	4.11e-07	9.73e-05	3.2e-06	T1D
rs2030519*	3q28	189602595	7.05e-07	0.000162	5.58e-06	CEL
rs706779*	10p15.1	6138830	8.46e-07	0.000194	9.29e-06	T1D
