# Supplementary material for: A Pleiotropy-Informed Bayesian False Discovery Rate Adapted to a Shared Control Design Finds New Disease Associations From GWAS Summary Statistics
Source: PLoS Genet. 2015 Feb 6;11(2):e1004926. doi: 10.1371/journal.pgen.1004926 (PMC4450050; doi:10.1371/journal.pgen.1004926)
Supplement: S4 Table — See legend for S2 Table. (CSV) [file pgen.1004926.s005.csv]

RSID	Region	Pos.	P val	uFDR	cFDR	CP
rs4686484	3q28	189601266	1.53e-47	2.04e-43	5.76e-44	ATD
rs13132308	4q27	123770564	2.6e-37	7.35e-34	5.58e-34	MS
rs6927172	6q23.3	138043868	4.29e-29	7.27e-26	2.84e-26	UC
rs76830965	3q25.33	161120372	1.61e-26	2.51e-23	7.4e-24	UC
rs1359062	1q31.2	190808095	1.39e-24	1.99e-21	1.14e-21	NAR
rs3184504	12q24.12	110368991	2.17e-20	2.03e-17	1.04e-17	MS
rs2097282	3p21.31	46353029	4.43e-20	4.05e-17	2.13e-17	CRO
rs55743914	6q22.33	128335255	3.9e-18	2.04e-15	1.5e-15	NAR
rs1250552	10q22.3	80728033	2.38e-16	1.07e-13	2.01e-14	MS
rs990171	2q12.1	102453202	3.61e-16	1.61e-13	6.97e-14	UC
rs4525910	3q25.33	161129306	5.56e-16	2.28e-13	3.83e-14	MS
rs1018326	2q31.3	181716045	8.78e-16	3.5e-13	2.42e-13	CRO
rs13003464	2p16.1	61040333	1.23e-15	4.76e-13	8.31e-14	MS
rs6441991	3p21.31	46459287	1.83e-15	6.8e-13	5.3e-13	NAR
rs1353248	3q25.33	161106253	2.2e-15	8.04e-13	3.99e-13	NAR
rs182429	6q25.3	159389562	2.36e-15	8.56e-13	1.43e-13	MS
rs1980422	2q33.2	204318641	3.9e-15	1.35e-12	3.33e-13	MS
rs77027760	6q23.3	138043754	8.3e-15	2.46e-12	5.4e-13	MS
rs61907765	11q24.3	127897147	7.93e-13	1.52e-10	5.82e-11	CRO
rs1929848+	6p21.31	35308328	1.17e-12	2.19e-10	2.09e-10	PSO
rs4445406	1p36.32	2529260	1.15e-11	1.83e-09	4.23e-10	MS
rs7104791	11q23.1	110702068	3.87e-11	5.7e-09	3.26e-09	MS
rs73001429	11q23.3	118108375	5.05e-11	7.36e-09	2.53e-09	MS
rs16896780+	6p21.31	35139530	5.99e-11	8.65e-09	7.76e-09	PSO
rs76733709	3p21.31	46256465	6.16e-11	8.86e-09	5.65e-09	UC
rs4821124	22q11.21	20309289	1.13e-10	1.55e-08	4.81e-09	CRO
rs12068671	1q24.3	170947654	2.69e-10	3.54e-08	2.26e-08	RA
rs11875687	18p11.21	12833137	3.66e-10	4.66e-08	1.52e-08	UC
rs72975916	6q22.33	128335748	6.16e-10	7.46e-08	2.27e-08	MS
rs6498114	16p13.13	10871619	1.08e-09	1.23e-07	6.12e-08	NAR
rs1050976	6p25.3	353079	3.27e-09	3.31e-07	2.82e-07	RA
rs3087243	2q33.2	204447164	4.64e-09	4.52e-07	2.79e-07	ATD
rs1893592	21q22.3	42728136	5.2e-09	5.02e-07	1.76e-07	UC
rs17602709	3q28	189553102	5.43e-09	5.22e-07	4e-07	MS
rs12142280	1q24.3	171131275	6.4e-09	6.09e-07	4.15e-07	UC
rs7616215	3p21.31	46180690	1.24e-08	1.13e-06	5.05e-07	UC
rs1107943	6q25.3	159418255	1.35e-08	1.22e-06	4.55e-07	MS
rs7162232	15q24.1	72902948	1.36e-08	1.22e-06	3.86e-07	MS
rs6715106	2q32.3	191621279	1.42e-08	1.27e-06	3.37e-07	RA
rs692890	3q25.33	161182267	1.47e-08	1.31e-06	4.52e-07	RA
rs61579022	3q13.33	120605968	1.68e-08	1.48e-06	5.65e-07	MS
rs9355697	6q25.3	159427336	2.66e-08	2.24e-06	3.18e-07	MS
rs59867199	4q27	123671681	3.11e-08	2.58e-06	5.89e-07	CRO
rs2387397	10p15.1	6430198	3.2e-08	2.66e-06	6.9e-07	RA
rs10238927	7p14.1	37400062	3.55e-08	2.92e-06	4.41e-07	MS
rs10800746	1q32.1	199148015	4.22e-08	3.43e-06	4.76e-07	MS
rs11851414*	14q24.1	68329255	7.59e-08	5.81e-06	2.37e-06	MS
rs6691768*+	1p31.3	61564451	8.56e-08	6.45e-06	2.93e-06	CRO
rs78560100*	4q27	123260921	1.13e-07	8.25e-06	1.75e-06	RA
rs6032606*+	20q13.12	44029614	1.31e-07	9.42e-06	2.89e-06	MS
rs9610686*+	22q13.1	35963797	1.9e-07	1.3e-05	3.48e-06	ATD
rs6705577*+	2p21	43212779	3.61e-07	2.17e-05	3.29e-06	MS
rs7753008*	6q15	90866360	4.15e-07	2.44e-05	3.72e-06	MS
