# Supplementary material for: A Pleiotropy-Informed Bayesian False Discovery Rate Adapted to a Shared Control Design Finds New Disease Associations From GWAS Summary Statistics
Source: PLoS Genet. 2015 Feb 6;11(2):e1004926. doi: 10.1371/journal.pgen.1004926 (PMC4450050; doi:10.1371/journal.pgen.1004926)
Supplement: S5 Table — See legend for S2 Table. (CSV) [file pgen.1004926.s006.csv]

RSID	Region	Pos.	P val	uFDR	cFDR	CP
rs6677309	1p13.1	116881689	7.06e-27	7.54e-22	2.64e-23	PBC
rs12928537	16p13.13	11098901	4.06e-25	8.67e-21	1.66e-22	T1D
rs2104286	10p15.1	6139051	1.63e-21	5.29e-18	1.2e-18	T1D
rs1813375	3p24.1	28053575	6.15e-17	6.57e-14	4.9e-14	PSO
rs8070345	17q23.1	55171539	4.39e-15	4.07e-12	1.82e-12	PBC
rs1800693	12p13.31	6310270	5.51e-15	5.03e-12	2.31e-12	PBC
rs41286801	1p22.1	92748052	6.25e-15	5.61e-12	1.62e-12	T1D
rs212405	6q25.3	159390547	1.09e-14	9.15e-12	6.25e-13	T1D
rs1131265	3q13.33	120705146	1.47e-14	1.19e-11	5.34e-12	PBC
rs1920296	3q13.33	123026267	4.67e-14	3.12e-11	2.49e-11	PBC
rs4780348	16p13.13	11197993	1.12e-13	6.66e-11	7.77e-12	T1D
rs9989735	2q37.1	230823698	4.66e-13	2.5e-10	2e-10	PSO
rs1359062	1q31.2	190808095	1.04e-12	5.33e-10	4.18e-11	T1D
rs11554159	19p13.11	18146944	1.42e-12	7.14e-10	3.27e-10	PBC
rs1077667	19p13.3	6619972	1.92e-12	9.31e-10	1.07e-10	T1D
rs2255214	3q13.33	123253229	2.81e-12	1.28e-09	1e-09	PSO
rs4976646	5q35.3	176721176	5.27e-12	2.28e-09	4.98e-10	T1D
rs3748817	1p36.32	2515525	6.64e-12	2.73e-09	2.62e-10	PBC
rs12087340	1p22.3	85519581	2.36e-11	8.45e-09	4.56e-09	PBC
rs17066096	6q23.3	137494601	2.69e-11	9.46e-09	5.24e-10	PBC
rs11172342	12q14.1	56474025	4.18e-11	1.44e-08	9.82e-10	PBC
rs74796499	14q31.3	87502081	3.27e-10	8.18e-08	2.4e-08	CEL
rs9282641	3q13.33	123279458	6.44e-10	1.46e-07	4.84e-08	PBC
rs6498184	16p13.13	11343491	7.58e-10	1.7e-07	8.1e-09	PBC
rs1021156	8q21.12	79738359	1.93e-09	3.98e-07	2.8e-08	PBC
rs1870071	19p13.11	16366106	1.95e-09	4.02e-07	2.34e-07	ATD
rs34383631	11q12.2	60549906	1.96e-09	4.02e-07	1.96e-07	RA
rs2288904	19p13.2	10603170	3.19e-09	6.15e-07	2.63e-07	RA
rs1014486	3q25.33	161173806	3.82e-09	7.18e-07	4.15e-08	PBC
rs706015	7p15.2	26981513	4.22e-09	7.8e-07	4.67e-07	PBC
rs2364482	12p13.31	6372392	4.56e-09	8.37e-07	1.09e-07	T1D
rs9967792	2q32.3	191682680	5.77e-09	1.02e-06	5.44e-07	CEL
rs35730213	1q32.1	199140852	6.25e-09	1.09e-06	9.25e-08	PBC
rs4410871	8q24.21	128884211	6.31e-09	1.1e-06	3.9e-07	NAR
rs11154801	6q23.3	135781048	7.41e-09	1.26e-06	1.16e-07	T1D
rs71624119	5q11.2	55476487	8.44e-09	1.4e-06	1.83e-07	T1D
rs1177209	2p16.1	60931074	1.17e-08	1.85e-06	2.03e-07	CEL
rs941816	6p21.31	36483282	1.36e-08	2.09e-06	5.24e-07	PBC
rs7923837	10q23.33	94471897	1.39e-08	2.13e-06	9.73e-07	PBC
rs11052877	12p13.31	9796957	1.61e-08	2.43e-06	2.35e-07	T1D
rs7717955	5p13.2	35898598	1.61e-08	2.43e-06	1.59e-07	PBC
rs34536443b	19p13.2	10324118	3.53e-08	4.58e-06	2.8e-07	PBC
rs11865086	16p11.2	30037994	4.93e-08	5.9e-06	6.22e-07	PBC
rs4796791*	17q21.2	37784289	5.04e-08	6.02e-06	2.62e-06	T1D
rs917116*	7p15.1	28139264	5.72e-08	6.68e-06	2.52e-06	RA
rs2445610*	8q24.21	128266270	6.75e-08	7.59e-06	2.53e-06	CEL
rs60600003*	7p14.1	37348990	6.9e-08	7.72e-06	5.86e-07	PBC
rs5884150*	7p12.2	50296113	7.87e-08	8.63e-06	3.06e-06	T1D
rs6896969*	5p13.1	40460183	8.23e-08	8.99e-06	9.24e-07	CRO
rs10892299*	11q23.3	118232053	1.07e-07	1.13e-05	1.47e-06	PBC
rs67297943*	6q23.3	138286509	1.27e-07	1.31e-05	3.63e-06	PSO
rs793108*	10p11.22	31455112	1.46e-07	1.48e-05	2.26e-06	T1D
rs2163226*	2p21	43214760	1.8e-07	1.78e-05	4.51e-06	CEL
rs7120737*	11p11.2	47658971	1.94e-07	1.9e-05	4.86e-06	CEL
rs35929052*	16q24.1	84551985	7.74e-07	6.35e-05	4.46e-06	PBC
