# Supplementary material for: A Pleiotropy-Informed Bayesian False Discovery Rate Adapted to a Shared Control Design Finds New Disease Associations From GWAS Summary Statistics
Source: PLoS Genet. 2015 Feb 6;11(2):e1004926. doi: 10.1371/journal.pgen.1004926 (PMC4450050; doi:10.1371/journal.pgen.1004926)
Supplement: S6 Table — See legend for S2 Table. (CSV) [file pgen.1004926.s007.csv]

RSID	Region	Pos.	P val	uFDR	cFDR	CP
rs1154155	14q11.2	22072524	2.68e-28	2.63e-23	4.22e-24	UC
rs4916312	1q25.1	171412980	7.76e-11	9.54e-07	6.89e-08	CRO
rs34843303	15q25.1	77021525	9.06e-09	5.94e-05	2.3e-06	T1D
