# Supplementary material for: A Pleiotropy-Informed Bayesian False Discovery Rate Adapted to a Shared Control Design Finds New Disease Associations From GWAS Summary Statistics
Source: PLoS Genet. 2015 Feb 6;11(2):e1004926. doi: 10.1371/journal.pgen.1004926 (PMC4450050; doi:10.1371/journal.pgen.1004926)
Supplement: S7 Table — See legend for S2 Table. (CSV) [file pgen.1004926.s008.csv]

RSID	Region	Pos.	P val	uFDR	cFDR	CP
rs72678531	1p31.3	67571033	2.58e-34	2.76e-29	2.21e-30	CRO
rs574808	3q25.33	161215677	9.17e-20	2.52e-16	4.36e-17	MS
rs35188261	7q32.1	128470775	1.11e-19	2.97e-16	5.67e-17	MS
rs3024921	2q32.3	191651517	1.79e-16	2.49e-13	4.87e-14	RA
rs17122453	11q23.3	118188774	2.88e-14	3.42e-11	4.54e-12	RA
rs13092998	3q13.33	120727734	3.62e-14	4.08e-11	5.35e-12	MS
rs4728142b	7q32.1	128361203	4.62e-14	5.1e-11	2.17e-11	MS
rs1646019b	16p13.13	11267181	1.98e-13	1.83e-10	3.75e-11	MS
rs1800693	12p13.31	6310270	3.27e-13	2.89e-10	1.03e-10	MS
rs12708715	16p13.13	11085325	1.15e-12	8.29e-10	6.41e-11	MS
rs7665090	4q24	103770651	1.9e-12	1.32e-09	1.22e-10	MS
rs9303277	17q12	35229995	2.12e-12	1.46e-09	2.03e-10	MS
rs909685	22q13.1	38077617	3.37e-12	2.24e-09	4.19e-10	RA
rs6871748	5p13.2	35921739	4.57e-12	2.85e-09	2.44e-10	MS
rs1675497	3q25.33	161065076	9.82e-12	5.28e-09	6.14e-10	MS
rs34536443b	19p13.2	10324118	2.07e-11	9.5e-09	5.1e-10	MS
rs2488393	1q31.3	195988863	6.31e-11	2.55e-08	3.84e-09	MS
rs17753961	3q25.33	161142977	9.83e-11	3.7e-08	3.3e-09	MS
rs911263	14q24.1	67823346	1.04e-09	2.98e-07	2.9e-08	RA
rs6693065	1p31.3	67572606	1.18e-09	3.31e-07	6.79e-08	UC
rs11117433	16q24.1	84577017	1.11e-08	2.46e-06	1.66e-07	MS
rs17564829	17q21.31	41362429	1.62e-08	3.43e-06	3.91e-07	T1D
rs1498736	3q25.33	161177252	1.74e-08	3.63e-06	1.45e-06	CEL
rs7574865	2q32.3	191672878	2.23e-08	4.45e-06	1.11e-06	MS
rs34725611	19p13.2	10338067	2.98e-08	5.76e-06	3.48e-07	MS
rs7302763*	12q24.12	110311952	7.31e-08	1.23e-05	1.32e-06	T1D
rs1034920*+	1p13.1	116877922	1.43e-06	0.000173	3.55e-06	MS
