# Supplementary material for: A Pleiotropy-Informed Bayesian False Discovery Rate Adapted to a Shared Control Design Finds New Disease Associations From GWAS Summary Statistics
Source: PLoS Genet. 2015 Feb 6;11(2):e1004926. doi: 10.1371/journal.pgen.1004926 (PMC4450050; doi:10.1371/journal.pgen.1004926)
Supplement: S8 Table — See legend for S2 Table. (CSV) [file pgen.1004926.s009.csv]

RSID	Region	Pos.	P val	uFDR	cFDR	CP
rs2474524+	10p11.21	35699658	3.76e-22	3.85e-17	8.47e-18	MS
rs76930577+	8q21.12	79722985	1.49e-18	7.65e-14	3.38e-14	NAR
rs57995211+	1q23.3	159607415	5.7e-17	1.95e-12	1.3e-12	T1D
rs78623400+	6q22.33	127278089	2.43e-16	6.22e-12	3.89e-12	T1D
rs33980500	6q21	112019955	2.5e-16	5.12e-12	4.81e-13	UC
rs143726108+	5q35.2	173175476	5.76e-16	9.84e-12	4.54e-12	UC
rs34413922+	16p11.2	28479506	6.14e-16	8.98e-12	8.98e-12	PSO
rs9525864+	13q14.11	43355611	8.28e-16	1.06e-11	1.06e-11	PSO
rs116054851+	3p21.2	50787356	1.51e-15	1.71e-11	1.71e-11	PSO
rs111251548	16p13.13	10974929	7.79e-15	7.99e-11	7.99e-11	PSO
rs114557151+	3p24.1	27794143	2.81e-14	2.62e-10	2.62e-10	PSO
rs3818818+	13q14.11	43352455	3.77e-14	3.22e-10	3.22e-10	PSO
rs13394291+	2q37.1	234166479	7.05e-14	5.55e-10	5.55e-10	PSO
rs1581803	1q21.3	150858905	4.46e-13	2.23e-09	9.28e-10	RA
rs77520588+	1p13.1	117088877	8.73e-13	3.08e-09	3.08e-09	PSO
rs17728338	5q33.1	150458511	1.05e-12	3.59e-09	2.02e-09	RA
rs10424919+	19p13.2	11697587	1.75e-12	5.61e-09	4.55e-09	NAR
rs17066690	6q23.3	138025674	2.32e-12	7.19e-09	7.19e-09	PSO
rs113866081+	6p25.3	320823	4e-12	1.05e-08	1.05e-08	PSO
rs7130650+	11q13.5	75877226	6.2e-12	1.55e-08	1.25e-08	NAR
rs34536443b	19p13.2	10324118	8.6e-12	2e-08	1.94e-09	RA
rs7722096	5q33.3	158754495	9.09e-12	2.07e-08	5.94e-09	CRO
rs456865	6q21	111739621	9.75e-12	2.17e-08	2.12e-08	RA
rs12188300	5q33.3	158762105	1.78e-11	3.8e-08	2.15e-08	UC
rs58973750+		110949512	1.06e-10	1.84e-07	1.57e-07	MS
rs117135073+	10q21.2	64025171	1.27e-10	2.13e-07	7.52e-08	UC
rs74237645+	12q24.13	111388614	4.25e-10	4.74e-07	4.04e-07	MS
rs78636848+	1q31.3	195820925	6.66e-10	7.11e-07	4.9e-07	MS
rs1416173	6q23.3	138170539	7.04e-10	7.36e-07	4.92e-07	PBC
rs114835245+	5p13.1	40548527	8.77e-10	8.9e-07	5e-07	CRO
rs57939339+	11p15.5	491841	9.87e-10	9.82e-07	4.58e-07	CRO
rs11681704+	2q37.1	234003141	1.27e-09	1.25e-06	5.73e-07	CRO
rs7865117+	9p13.3	34848595	2.89e-09	2.65e-06	2.6e-06	MS
rs6714339	2p15	61278697	5.83e-09	4.63e-06	3.3e-06	MS
rs77840275	7p14.1	37377990	8.02e-09	5.96e-06	4.47e-06	MS
rs72832931+	17q12	35246237	8.52e-09	6.24e-06	4.7e-06	MS
rs892085	19p13.2	10679092	1.05e-08	7.24e-06	6.66e-06	RA
rs30376	5q15	96146015	1.25e-08	8.03e-06	3.73e-06	UC
rs11648503+	16q22.1	67156439	1.74e-08	1.01e-05	8.43e-06	MS
rs2304256b	19p13.2	10336652	2.29e-08	1.27e-05	4.01e-06	RA
rs73246593+	8q21.12	79696198	2.3e-08	1.27e-05	2.22e-06	UC
rs57009492+	17q12	34880189	3.17e-08	1.68e-05	1.35e-05	MS
rs75430970+	11q13.5	75907370	3.62e-08	1.88e-05	8.75e-06	UC
rs75929100+	4q27	123651035	4.46e-08	2.24e-05	9.32e-06	CRO
rs11209026*	1p31.3	67478546	1.01e-07	4.8e-05	6.16e-07	UC
rs1990760*	2q24.2	162832297	2.69e-07	0.000122	1.21e-05	UC
