# Supplementary material for: A Pleiotropy-Informed Bayesian False Discovery Rate Adapted to a Shared Control Design Finds New Disease Associations From GWAS Summary Statistics
Source: PLoS Genet. 2015 Feb 6;11(2):e1004926. doi: 10.1371/journal.pgen.1004926 (PMC4450050; doi:10.1371/journal.pgen.1004926)
Supplement: S9 Table — See legend for S2 Table. (CSV) [file pgen.1004926.s010.csv]

RSID	Region	Pos.	P val	uFDR	cFDR	CP
rs6679677	1p13.2	114105331	3.16e-63	1.67e-58	7.89e-61	ATD
rs71624119	5q11.2	55476487	1.81e-20	3.14e-17	2.7e-18	ATD
rs34536443b	19p13.2	10324118	1.31e-13	1.05e-10	9.01e-13	T1D
rs13524	1p13.2	114029723	1.65e-11	1.2e-08	2.43e-10	T1D
rs6920220	6q23.3	138048197	1.06e-10	7.01e-08	3e-09	T1D
rs932036	4p15.2	25699960	1.15e-10	7.59e-08	2.89e-09	T1D
rs13426947	2q32.3	191641499	4.29e-10	2.32e-07	4.16e-08	T1D
rs8026898	15q23	67778471	1.36e-09	6.92e-07	9.62e-08	ATD
rs58721818	6q23.3	138285432	2.54e-09	1.25e-06	2.75e-07	T1D
rs10209110	2q11.2	100039124	7.21e-09	3.54e-06	1.43e-07	ATD
rs2812378	9p13.3	34700260	8.4e-09	4.06e-06	1.65e-06	UC
rs2228145	1q21.3	152693594	8.46e-09	4.07e-06	4.74e-07	ATD
rs2301888	1p36.13	17545317	8.77e-09	4.19e-06	2.66e-06	CRO
rs12049447	1p13.2	113724368	1.8e-08	8.29e-06	1.16e-07	T1D
rs1503836	1p13.2	114343021	3.16e-08	1.37e-05	1.65e-07	T1D
rs72685699	1p13.2	113673353	3.34e-08	1.44e-05	2.3e-07	T1D
rs39984*	5q21.1	102625191	6.29e-08	2.51e-05	7.94e-06	T1D
rs55686954*	2q33.2	204294760	8.13e-08	3.2e-05	1.96e-06	T1D
rs3087243*	2q33.2	204447164	9.27e-08	3.61e-05	3.31e-07	T1D
rs8043085*	15q14	36615432	1.12e-07	4.25e-05	1.37e-06	T1D
rs28532547*	1p36.32	2551146	1.58e-07	5.79e-05	2.81e-06	ATD
rs12936409*	17q12	35297175	2.61e-07	8.38e-05	2.59e-06	T1D
rs736202*	1p13.2	113620903	3.55e-07	0.00011	2.13e-06	T1D
rs72928038*+	6q15	91033489	5.89e-07	0.000167	2.9e-06	T1D
rs2304256b*	19p13.2	10336652	1.48e-06	0.000348	8.18e-06	T1D
rs10795791*	10p15.1	6148346	2.22e-06	0.000478	6.93e-06	T1D
