# Supplementary material for: A Pleiotropy-Informed Bayesian False Discovery Rate Adapted to a Shared Control Design Finds New Disease Associations From GWAS Summary Statistics
Source: PLoS Genet. 2015 Feb 6;11(2):e1004926. doi: 10.1371/journal.pgen.1004926 (PMC4450050; doi:10.1371/journal.pgen.1004926)
Supplement: S10 Table — See legend for S2 Table. (CSV) [file pgen.1004926.s011.csv]

RSID	Region	Pos.	P val	uFDR	cFDR	CP
rs4654925	1p36.13	20100310	7.56e-37	8.15e-32	2.16e-32	NAR
rs7547569	1p31.3	67503956	1.56e-34	3.36e-30	2.88e-32	PSO
rs9808651	21q22.2	39388338	6.99e-28	2.79e-24	1.98e-24	PBC
rs6017342	20q13.12	42498442	3.51e-27	1.08e-23	8.64e-24	PBC
rs3024493	1q32.1	205010591	8.69e-24	2.46e-20	9.56e-21	CRO
rs10800314	1q23.3	159739413	3.1e-21	7.43e-18	3.96e-18	CRO
rs3806308+	1p36.13	20015453	1.01e-20	2.32e-17	1.35e-17	PBC
rs3197999	3p21.31	49696536	1.04e-20	2.28e-17	5.54e-18	CRO
rs10883361	10q24.2	101272958	4.21e-20	8.56e-17	1.77e-17	CRO
rs11465802	1p31.3	67458186	5.27e-20	1.05e-16	1.56e-17	CRO
rs4655215+	1p36.13	20010301	9.37e-17	7.01e-14	3.23e-14	PSO
rs12946510	17q12	35165903	4.92e-16	3.35e-13	3.88e-14	CRO
rs10758669	9p24.1	4971602	7.91e-16	5.23e-13	5.74e-14	CRO
rs11614178	12q15	66794389	1.78e-15	1.1e-12	6.66e-13	T1D
rs10781499	9q34.3	138386226	1.91e-15	1.17e-12	2.41e-13	CRO
rs12126806	1q32.1	199230448	6.27e-15	3.69e-12	3.08e-13	CRO
rs56167332	5q33.3	158760347	7.31e-14	2.52e-11	4.78e-12	CRO
rs7608910	2p16.1	61058360	3.06e-13	8.97e-11	6.65e-12	CRO
rs4366152	9q32	116604696	3.72e-13	1.08e-10	7.64e-12	CRO
rs6702254	1q32.1	205031575	7.19e-13	1.94e-10	2.38e-11	CRO
rs6466198	7q31.1	107267362	2.63e-12	6.38e-10	5.33e-10	PBC
rs1250563+	10q22.3	80717389	1.01e-11	2.16e-09	8.97e-10	CRO
rs2816958	1q32.1	198368543	1.67e-11	3.33e-09	2.46e-09	NAR
rs2823259	21q21.1	15711341	1.8e-11	3.54e-09	4.64e-10	CRO
rs17229679	2q33.1	199269002	2.55e-11	4.7e-09	3.7e-09	PBC
rs4676406	2q37.3	241227781	4.79e-11	8.35e-09	5.01e-09	CEL
rs928722	6q23.3	138015525	5.5e-11	9.49e-09	1.95e-09	CEL
rs12244675	10q21.2	64070058	6.81e-11	1.16e-08	1.95e-09	CRO
rs17085007	13q12.13	26429267	1.14e-10	1.86e-08	1.36e-08	CRO
rs4845604	1q21.3	150068304	1.29e-10	2.08e-08	5.58e-09	CRO
rs6897260	5q33.3	158735664	2.07e-09	2.45e-07	2.65e-08	CRO
rs4746475	10q21.2	64028691	2.08e-09	2.46e-07	3.7e-08	NAR
rs17229285	2q33.1	199231367	2.23e-09	2.63e-07	1.96e-07	PBC
rs115800677+	1q23.3	159635622	2.31e-09	2.71e-07	1.6e-07	CRO
rs798544	7p22.3	2729628	4.77e-09	5.19e-07	3.68e-07	PBC
rs2143178	22q13.1	37990775	4.78e-09	5.19e-07	7.93e-08	CRO
rs6062496	20q13.33	61799543	5.53e-09	5.93e-07	5.3e-08	CRO
rs7805114+	7q31.1	107237269	6.71e-09	7.08e-07	5.65e-07	PBC
rs1003643	22q13.1	38006440	7.42e-09	7.77e-07	7.4e-08	CRO
rs10891692	11q23.2	113898862	8.94e-09	9.31e-07	7.79e-07	PBC
rs11641184+	16p13.13	11612152	9.31e-09	9.67e-07	1.16e-07	CRO
rs17401847	1p36.13	20111053	9.59e-09	9.93e-07	6.01e-07	PBC
rs1893217	18p11.21	12799340	1.08e-08	1.11e-06	1.08e-07	CRO
rs3774937	4q24	103653283	1.18e-08	1.21e-06	1.01e-07	PBC
rs72684721	4q27	123197786	1.39e-08	1.4e-06	1.31e-07	CRO
rs4494327	11q13.5	75972484	2.24e-08	2.15e-06	4.84e-07	CRO
rs80243484	9q34.3	138425458	2.36e-08	2.26e-06	2.18e-07	CRO
rs12727925+	1p36.13	20014907	2.87e-08	2.71e-06	2.25e-06	PBC
rs34963268	1p36.12	22583464	3.06e-08	2.87e-06	2.08e-06	NAR
rs6088747*	20q11.22	33218265	5.69e-08	5.09e-06	2.14e-06	T1D
rs7808907*	7q32.1	128371320	1.2e-07	1.01e-05	1.5e-06	PBC
rs1479918*	4q27	123570881	1.36e-07	1.12e-05	1.86e-06	CRO
rs1790932*	18q22.2	65684380	1.38e-07	1.14e-05	3.39e-06	RA
rs79248157*+	2q32.1	185209310	1.53e-07	1.25e-05	3.55e-06	CRO
rs281423*	19p13.2	10296493	2.42e-07	1.86e-05	1.82e-06	CRO
