# Supplementary material for: A Pleiotropy-Informed Bayesian False Discovery Rate Adapted to a Shared Control Design Finds New Disease Associations From GWAS Summary Statistics
Source: PLoS Genet. 2015 Feb 6;11(2):e1004926. doi: 10.1371/journal.pgen.1004926 (PMC4450050; doi:10.1371/journal.pgen.1004926)
Supplement: S11 Table — See legend for S2 Table. (CSV) [file pgen.1004926.s012.csv]

RSID	Region	Pos.	P val	uFDR	cFDR	CP
rs5743289	16q12.1	49314275	1.03e-86	1.11e-81	6.62e-82	CEL
rs11209026	1p31.3	67478546	1.55e-74	2.77e-70	8.62e-72	PSO
rs7517847	1p31.3	67454257	5.59e-67	2.87e-63	2.87e-63	CRO
rs6451493	5p13.1	40446692	1.1e-39	1.8e-36	7.1e-37	MS
rs11749040	5p13.1	40432182	2.02e-30	1.43e-27	6.71e-28	MS
rs3792111	2q37.1	233844429	6.24e-29	3.41e-26	2.33e-26	PSO
rs17622378	5q31.1	131806351	5.83e-27	2.35e-24	2.27e-24	PSO
rs9673419	16q12.1	49218774	1.07e-24	3.83e-22	2.94e-22	RA
rs11791262	9q34.3	138391740	9.65e-24	3.34e-21	2.81e-21	ATD
rs11236797	11q13.5	75977297	2.96e-23	1e-20	7.83e-21	RA
rs10995271	10q21.2	64108492	7.91e-23	2.63e-20	1.96e-20	RA
rs56167332	5q33.3	158760347	1.37e-21	4.27e-19	3.43e-19	RA
rs79139810+	1p31.3	67646635	1.54e-21	4.79e-19	4.06e-19	ATD
rs4957310	5p13.1	40531137	5.86e-20	1.72e-17	1.13e-17	PSO
rs4409764	10q24.2	101274227	3.64e-19	9.87e-17	9.14e-17	ATD
rs1990623+	16q12.1	49123471	3.49e-18	8.9e-16	7.91e-16	ATD
rs11597184	10p11.21	35437402	3.65e-18	9.28e-16	7.12e-16	RA
rs2143178	22q13.1	37990775	6.5e-18	1.6e-15	8.44e-16	UC
rs4958426	5q33.1	150258539	8.26e-18	2.01e-15	1.5e-15	RA
rs11646242	16q12.1	49329618	1.24e-17	2.94e-15	2.32e-15	RA
rs10758669	9p24.1	4971602	1.65e-17	3.73e-15	2.21e-15	UC
rs2823256	21q21.1	15706577	1.81e-17	4.05e-15	1.92e-15	UC
rs56735814	5q33.3	158746694	2.66e-17	5.59e-15	2.73e-15	UC
rs4643314+	16q12.1	48933456	2.36e-15	3.76e-13	3.28e-13	T1D
rs12946510	17q12	35165903	1.61e-14	2.36e-12	1.36e-12	UC
rs73818239	3p24.3	18730835	2.5e-14	3.62e-12	3.14e-12	T1D
rs9889296	17q12	29594660	4.16e-14	5.87e-12	4.24e-12	UC
rs11585473+	1p31.3	67678880	1.08e-13	1.37e-11	6.44e-12	UC
rs3197999	3p21.31	49696536	1.24e-13	1.53e-11	1.34e-11	PSO
rs6561151	13q14.11	43382706	1.3e-12	1.25e-10	9.07e-11	UC
rs10889680+	1p31.3	67541181	1.36e-12	1.3e-10	6.32e-11	UC
rs181207	16p11.2	28421031	1.53e-12	1.46e-10	9.58e-11	UC
rs7869487	9q32	116620735	3.75e-12	3.41e-10	9.81e-11	UC
rs13407913	2p23.3	24951148	3.82e-12	3.47e-10	1.91e-10	UC
rs28701841	6q21	106637023	4.08e-12	3.7e-10	2.88e-10	UC
rs34920518	18p11.21	12773086	4.49e-12	4.04e-10	1.16e-10	UC
rs55838263	1q32.1	199141351	9.52e-12	8.33e-10	2.54e-10	UC
rs2945412	17q11.2	22867770	1.44e-11	1.22e-09	1.18e-09	PSO
rs4432939	5p13.1	40706856	1.77e-11	1.46e-09	1.01e-09	UC
rs11145765	9q34.3	138523101	2.34e-11	1.89e-09	4.96e-10	UC
rs6500315+	16q12.1	49065602	3.11e-11	2.47e-09	2.15e-09	PSO
rs6062496	20q13.33	61799543	3.65e-11	2.87e-09	6.79e-10	UC
rs529866	16p13.13	11280821	5.78e-11	4.42e-09	2.33e-09	T1D
rs10191951	2p16.1	61051294	5.79e-11	4.43e-09	9.46e-10	UC
rs1558620	2q12.1	102297827	6.03e-11	4.59e-09	2.9e-09	UC
rs4807569	19p13.3	1074378	6.37e-11	4.83e-09	4.79e-09	PSO
rs1004234	5q31.1	131785000	6.95e-11	5.24e-09	3.49e-09	NAR
rs1250573	10q22.3	80712481	1.05e-10	7.62e-09	3.6e-09	T1D
rs4311543	6q21	106609325	1.08e-10	7.84e-09	6.07e-09	UC
rs780094	2p23.3	27594741	2.44e-10	1.64e-08	1.27e-08	T1D
AMBIG\_3\_18793384		18793384	3.15e-10	2.07e-08	4.84e-09	UC
rs118097399	6q22.33	128319926	3.48e-10	2.28e-08	9.3e-09	T1D
rs4880099	9q34.3	138530410	3.98e-10	2.58e-08	1.01e-08	UC
rs4768236	12q12	39042739	5.24e-10	3.32e-08	1.98e-08	NAR
rs925255	2p23.2	28468298	6.7e-10	4.15e-08	8.29e-09	NAR
rs5757584	22q13.1	37992496	7.74e-10	4.72e-08	1.04e-08	UC
rs1842076	5p13.1	40272775	9.97e-10	5.92e-08	2.84e-08	UC
rs9457268	6q27	167423629	1.32e-09	7.61e-08	1.66e-08	NAR
rs2284553	21q22.11	33698565	1.38e-09	7.93e-08	5.23e-08	T1D
rs3024493	1q32.1	205010591	1.43e-09	8.19e-08	2.56e-08	T1D
rs74956615	19p13.2	10288721	1.96e-09	1.09e-07	2.07e-08	PBC
rs4796793	17q21.2	37795736	2.51e-09	1.38e-07	4.58e-08	UC
rs6651252	8q24.21	129636363	2.55e-09	1.4e-07	6.1e-08	RA
rs6074022	20q13.12	44173603	3.25e-09	1.74e-07	7.39e-08	RA
rs12565884	1q32.1	199300895	4.42e-09	2.29e-07	1.38e-07	UC
rs7097656	10q23.1	82240811	5.07e-09	2.59e-07	1.26e-07	UC
rs1734907	7q22.1	100153453	5.42e-09	2.75e-07	1.62e-07	T1D
rs2074452	19p13.3	1058160	1.02e-08	4.78e-07	3.88e-07	UC
rs12041056	1p31.3	67399848	1.18e-08	5.48e-07	5.06e-07	NAR
rs2270395	16q12.1	49404333	1.21e-08	5.61e-07	5.02e-07	ATD
rs78686200	5q31.1	131550934	1.23e-08	5.7e-07	2.05e-07	UC
rs35256947	2q37.1	230869270	1.31e-08	6.04e-07	1.93e-07	T1D
rs1582515	5q33.3	158713930	2.06e-08	9.2e-07	1.82e-07	UC
rs4663340	2q37.1	233807430	2.07e-08	9.25e-07	8e-07	NAR
rs12340801+	9q31.3	113671146	2.1e-08	9.33e-07	2.8e-07	UC
rs11641016	16q24.1	84572382	2.92e-08	1.27e-06	2.75e-07	PBC
rs174535	11q12.2	61307932	3.27e-08	1.41e-06	4.7e-07	T1D
rs679574	19q13.33	53897920	3.43e-08	1.47e-06	5.5e-07	CEL
rs68143871	1q24.3	171122199	4.18e-08	1.77e-06	6.75e-07	CEL
rs72684721	4q27	123197786	4.99e-08	2.07e-06	4.27e-07	UC
rs8127691*	21q22.3	44439288	5.33e-08	2.2e-06	5.36e-07	UC
rs12924003*+	16q12.1	49637715	5.82e-08	2.38e-06	2e-06	NAR
rs10463350*	5q31.3	141514362	6.7e-08	2.69e-06	7.14e-07	UC
rs2451258*	6q25.3	159426588	8.79e-08	3.47e-06	1.03e-06	CEL
rs2476601*	1p13.2	114179091	9.49e-08	3.71e-06	3.15e-07	T1D
rs80243484*	9q34.3	138425458	1.15e-07	4.42e-06	9.04e-07	UC
rs34266232*	19p13.2	10363968	1.26e-07	4.81e-06	1.34e-06	UC
rs9358372*	6p22.3	20920567	1.38e-07	5.2e-06	2.05e-06	UC
rs79829650*	10q21.2	64050130	1.44e-07	5.4e-06	1.05e-06	NAR
rs71624119*	5q11.2	55476487	1.46e-07	5.47e-06	1.91e-06	ATD
rs12075255*	1q32.1	205028251	1.54e-07	5.77e-06	1.22e-06	UC
rs2042097*	1q31.3	195737973	2.55e-07	9.09e-06	1.58e-06	PBC
